# Supplementary material for: Image based visual servoing with kinematic singularity avoidance for mobile manipulator
Source: PeerJ Comput Sci. 2024 Nov 29;10:e2559. doi: 10.7717/peerj-cs.2559 (PMC11623063; doi:10.7717/peerj-cs.2559)
Supplement: Supplemental Information 1 — This repository contains the code and resources for “Image Based Visual Servoing with kinematic singularity avoidance for mobile manipulator”. The repository includes matlab and coppelia simulations. The repository can be found in GitHub: https://github.com/Jegovila/IBVS_YouBot DOI: 10.5281/zenodo.14035156 (https://doi.org/10.5281/zenodo.14035155). [file peerj-cs-10-2559-s001.txt]

https://github.com/Jegovila/IBVS_YouBot
DOI: 10.5281/zenodo.14035156 (https://doi.org/10.5281/zenodo.14035155)
